# Supplementary material for: Parkinson's disease motor symptoms rescue by CRISPRa‐reprogramming astrocytes into GABAergic neurons
Source: EMBO Mol Med. 2022 Apr 4;14(5):e14797. doi: 10.15252/emmm.202114797 (PMC9081909; doi:10.15252/emmm.202114797)
Supplement: Supplementary file 2 — Source Data for Appendix [file EMMM-14-e14797-s005.zip]

Archive with 15 entries (14 files):
- emmm202114797-sup-0007-SDataEV/
- emmm202114797-sup-0007-SDataEV/emmm202114797-sup-0007-SDataAppendixFigS1.pdf
- emmm202114797-sup-0007-SDataEV/emmm202114797-sup-0008-SDataAppendixFigS2.xlsx
- emmm202114797-sup-0007-SDataEV/emmm202114797-sup-0009-SDataAppendixFigS3.zip
- emmm202114797-sup-0007-SDataEV/emmm202114797-sup-0010-SDataAppendixFigS4.zip
- emmm202114797-sup-0007-SDataEV/emmm202114797-sup-0011-SDataAppendixFigS5.zip
- emmm202114797-sup-0007-SDataEV/emmm202114797-sup-0012-SDataAppendixFigS6.xlsx
- emmm202114797-sup-0007-SDataEV/emmm202114797-sup-0013-SDataAppendixFigS7.zip
- emmm202114797-sup-0007-SDataEV/emmm202114797-sup-0014-SDataAppendixFigS8.zip
- emmm202114797-sup-0007-SDataEV/emmm202114797-sup-0015-SDataAppendixFigS9.zip
- emmm202114797-sup-0007-SDataEV/emmm202114797-sup-0016-SDataAppendixFigS10.zip
- emmm202114797-sup-0007-SDataEV/emmm202114797-sup-0017-SDataAppendixFigS11.zip
- emmm202114797-sup-0007-SDataEV/emmm202114797-sup-0018-SDataAppendixFigS16.xlsx
- emmm202114797-sup-0007-SDataEV/emmm202114797-sup-0019-SDataAppendixFigS18.zip
- emmm202114797-sup-0007-SDataEV/emmm202114797-sup-0020-SDataAppendixFigS19.zip
