# Supplementary material for: Parkinson's disease motor symptoms rescue by CRISPRa‐reprogramming astrocytes into GABAergic neurons
Source: EMBO Mol Med. 2022 Apr 4;14(5):e14797. doi: 10.15252/emmm.202114797 (PMC9081909; doi:10.15252/emmm.202114797)
Supplement: Supplementary file 2 — Source Data for Appendix [file EMMM-14-e14797-s005.zip › emmm202114797-sup-0007-SDataEV/emmm202114797-sup-0008-SDataAppendixFigS2.xlsx]

## Sheet: Figure 1
	Appendix Figure S3a			[fold change]						[fold change]
			Ascl1	7.3	3.2	7.8			Ascl1	17.4	10.1	3.6
			Lmx1a	33.9	14.4	35.1			Lmx1a	23.3	18.3	24.3
			NeuroD1	12.2	6.7	11.3			NeuroD1	4.7	5.9	6.7
	Appendix Figure S3b			[fold change]
			Ascl1	26.5	14.6	51
			Lmx1a	14.3	46.6
			Nurr1	147.7	111	359.1
