# Supplementary material for: Parkinson's disease motor symptoms rescue by CRISPRa‐reprogramming astrocytes into GABAergic neurons
Source: EMBO Mol Med. 2022 Apr 4;14(5):e14797. doi: 10.15252/emmm.202114797 (PMC9081909; doi:10.15252/emmm.202114797)
Supplement: Supplementary file 2 — Source Data for Appendix [file EMMM-14-e14797-s005.zip › emmm202114797-sup-0007-SDataEV/emmm202114797-sup-0012-SDataAppendixFigS6.xlsx]

## Sheet: Figure S6
	Appendix Figure S6a			[fold change]
			VPR	60	84	102
			SAM	3168	3157	3148
			SAM & VPR	10083	10944	10453
	Appendix Figure S6b			[fold change]
			VPR	357.3	337.7	370.8
			SAM	2537.9	2590.2	1741.1
			SAM & VPR	2336.1	2284.8	2645.1
	Appendix Figure S6c			[fold change]
			VPR	161.6	295.5	335.7
			SAM	6345.2	5449.5	6346
			SAM & VPR	6572.9	5521.1	6761.9
	Appendix Figure S6d			[fold change]
			VPR	2672.3	4677.4	3697.6
			SAM	25742.1	27123.8	22258.2
			SAM & VPR	25723.6	17452.6	18424.6
