# Supplementary material for: Parkinson's disease motor symptoms rescue by CRISPRa‐reprogramming astrocytes into GABAergic neurons
Source: EMBO Mol Med. 2022 Apr 4;14(5):e14797. doi: 10.15252/emmm.202114797 (PMC9081909; doi:10.15252/emmm.202114797)
Supplement: Supplementary file 2 — Source Data for Appendix [file EMMM-14-e14797-s005.zip › emmm202114797-sup-0007-SDataEV/emmm202114797-sup-0018-SDataAppendixFigS16.xlsx]

## Sheet: Figure S16
	Appendix Figure S16a			Average speed [cm/s]
			Naive	31.1649	40.7353	58.2287	31.0728
			GFP	19.4286	23.9345	20.2912	33.0869
			ALNe-218	29.7055	28.6518	21.9769	20.2297
			ALN	35.9855	22.9423	21.6163	23.5756
	Appendix Figure S16b			latency to turn [s]
			Naive	27	17	9	9
			GFP	65	15	30	23
			ALNe-218	45	21	12	31
			ALN	22	10	3	9
	Appendix Figure S16c, dCAM
			GFP	54.0501	57.6928	47.0287	56.6254	53.0167	54.4956	59.0358	53.7933
			ALNe-218	54.0573	64.5745	45.1253	51.3755	57.8722	65.5425	59.3002
			ALN	47.7543	46.8552	56.3998	56.157	47.415	41.6335	48.7083	53.6013
			Naive	47.3129	55.6951	53.4703	53.1863
			6OHDA	63.1798	58.1676	66.2384
	Appendix Figure S16c, dCAS
			GFP	47.7393	55.0023	57.2223	54.6017	54.2657
			ALNe-218	54.4473	65.4713	61.6136	54.8855	54.3869	65.0505	57.7243	50.7665
			ALN	51.4161	54.1968	57.9315	52.6642	54.5761	50.0447	45.83
			Naive	47.3129	55.6951	53.4703	53.1863
			6OHDA	63.1798	58.1676	66.2384
