# Supplementary material for: Parkinson's disease motor symptoms rescue by CRISPRa‐reprogramming astrocytes into GABAergic neurons
Source: EMBO Mol Med. 2022 Apr 4;14(5):e14797. doi: 10.15252/emmm.202114797 (PMC9081909; doi:10.15252/emmm.202114797)
Supplement: Supplementary file 3 — Source Data for Figure 1 [file EMMM-14-e14797-s006.xlsx]

## Sheet: Figure 1
	Figure 1b, ALN			[fold change]
			Ascl1	5.9	6.3	4.8
			Lmx1a	31	22.7	15.7
			Nurr1	6.9	6.7	6.7
	Figure 1b, ALNe-218			[fold change]
			Ascl1	32.3	15.7	35.3
			Lmx1a	20.3	34.2	25.5
			NeuroD1	250.6	180.2	320.1
