# Supplementary material for: Parkinson's disease motor symptoms rescue by CRISPRa‐reprogramming astrocytes into GABAergic neurons
Source: EMBO Mol Med. 2022 Apr 4;14(5):e14797. doi: 10.15252/emmm.202114797 (PMC9081909; doi:10.15252/emmm.202114797)
Supplement: Supplementary file 4 — Source Data for Figure 2 [file EMMM-14-e14797-s002.zip]

Archive with 40 entries (40 files):
- Figure2a_ALN.tif
- Figure2a_ALNe-218.tif
- Figure2a_GFPcontrol.tif
- Figure2b_ALNe-218_composite.tif
- Figure2b_ALNe-218_DAPI.tif
- Figure2b_ALNe-218_GFAP.tif
- Figure2b_ALNe-218_GFP.tif
- Figure2b_ALN_composite.tif
- Figure2b_ALN_DAPI.tif
- Figure2b_ALN_GFAP.tif
- Figure2b_ALN_GFP.tif
- Figure2b_GFPcontrol_composite.tif
- Figure2b_GFPcontrol_DAPI.tif
- Figure2b_GFPcontrol_GFAP.tif
- Figure2b_GFPcontrol_GFP.tif
- Figure2c_ALNe-218_composite.tif
- Figure2c_ALNe-218_DAPI.tif
- Figure2c_ALNe-218_GFP.tif
- Figure2c_ALNe-218_NeuN.tif
- Figure2c_ALN_composite.tif
- Figure2c_ALN_DAPI.tif
- Figure2c_ALN_GFP.tif
- Figure2c_ALN_NeuN.tif
- Figure2c_GFPcontrol_composite.tif
- Figure2c_GFPcontrol_DAPI.tif
- Figure2c_GFPcontrol_GFP.tif
- Figure2c_GFPcontrol_NeuN.tif
- Figure2d_ALNe-218_composite.tif
- Figure2d_ALNe-218_DAPI.tif
- Figure2d_ALNe-218_GFP.tif
- Figure2d_ALNe-218_TH.tif
- Figure2d_ALN_composite.tif
- Figure2d_ALN_DAPI.tif
- Figure2d_ALN_GFP.tif
- Figure2d_ALN_TH.tif
- Figure2d_GFPcontrol_composite.tif
- Figure2d_GFPcontrol_DAPI.tif
- Figure2d_GFPcontrol_GFP.tif
- Figure2d_GFPcontrol_TH.tif
- Source_Data_-_Figure2.xlsx
