# Supplementary material for: Parkinson's disease motor symptoms rescue by CRISPRa‐reprogramming astrocytes into GABAergic neurons
Source: EMBO Mol Med. 2022 Apr 4;14(5):e14797. doi: 10.15252/emmm.202114797 (PMC9081909; doi:10.15252/emmm.202114797)
Supplement: Supplementary file 4 — Source Data for Figure 2 [file EMMM-14-e14797-s002.zip › Source_Data_-_Figure2.xlsx]

## Sheet: Figure 2
	Figure 2b, GFAP+/GFP+ cells			[%]
			GFP	91.7	91.9	92.5
			ALNe-218	81.1	70.1	82.3	80.3
			ALN	68.9	64.2	66.6
	Figure 2c, NeuN+/GFP+ cells			[%]
			GFP	5.4	5.3	4.9
			ALNe-218	11.9	13	14.6
			ALN	17.4	17.8	18.4
