# Supplementary material for: Parkinson's disease motor symptoms rescue by CRISPRa‐reprogramming astrocytes into GABAergic neurons
Source: EMBO Mol Med. 2022 Apr 4;14(5):e14797. doi: 10.15252/emmm.202114797 (PMC9081909; doi:10.15252/emmm.202114797)
Supplement: Supplementary file 5 — Source Data for Figure 3 [file EMMM-14-e14797-s004.zip]

Archive with 13 entries (13 files):
- Figure_3c_Ascl1OE_composition.tif
- Figure_3c_Ascl1OE_DAPI.tif
- Figure_3c_Ascl1OE_MAP2.tif
- Figure_3c_Ascl1OE_NCas9.tif
- Figure_3c_dCAS_composition.tif
- Figure_3c_dCAS_DAPI.tif
- Figure_3c_dCAS_MAP2.tif
- Figure_3c_dCAS_NCas9.tif
- Figure_3c_dsRed-Ctrl_composition.tif
- Figure_3c_dsRed-Ctrl_DAPI.tif
- Figure_3c_dsRed-Ctrl_dsRed.tif
- Figure_3c_dsRed-Ctrl_MAP2.tif
- Source_Data_-_Figure3.xlsx
