# Supplementary material for: Parkinson's disease motor symptoms rescue by CRISPRa‐reprogramming astrocytes into GABAergic neurons
Source: EMBO Mol Med. 2022 Apr 4;14(5):e14797. doi: 10.15252/emmm.202114797 (PMC9081909; doi:10.15252/emmm.202114797)
Supplement: Supplementary file 5 — Source Data for Figure 3 [file EMMM-14-e14797-s004.zip › Source_Data_-_Figure3.xlsx]

## Sheet: Figure 3
	Figure 3b Ascl1			[fold change]
			dCas9	5754	7278	4415	4523	4783	5985	10083	10944	10453	2908	3330	2930
			split-dCas9	9845	6939	6588	5137	2574	3732	4777	4415	4915	818	1412	1823
	Figure 3e, ALNe-218			[fold change]
			Ascl1	123.3	91.2	79.6
			Lmx1a	109.2	91.7	97.4
			NeuroD1	1338.7	1461.1	1556.4
	Figure 3e, ALN			[fold change]
			Ascl1	57.6	36.8	71
			Lmx1a	107.7	61.2	107.5
			Nurr1	88.6	73.9	75
	Figure 3e, 5 x multiplexing			[fold change]
			Ascl1	201.1	174.3	172
			Lmx1a	242	216.3	225.2
			Nurr1	135.5	110.7	120.9
			PITX3	225	213.3	221.9
			FoxA2	24.9	48.3	35.9
