# Supplementary material for: Parkinson's disease motor symptoms rescue by CRISPRa‐reprogramming astrocytes into GABAergic neurons
Source: EMBO Mol Med. 2022 Apr 4;14(5):e14797. doi: 10.15252/emmm.202114797 (PMC9081909; doi:10.15252/emmm.202114797)
Supplement: Supplementary file 6 — Source Data for Figure 4 [file EMMM-14-e14797-s008.zip]

Archive with 32 entries (32 files):
- Figure4a_ALN.tif
- Figure4a_ALNe-218.tif
- Figure4a_GFPcontrol.tif
- Figure4b_ALNe-218_composite.tif
- Figure4b_ALNe-218_DAPI.tif
- Figure4b_ALNe-218_GFAP.tif
- Figure4b_ALNe-218_GFP.tif
- Figure4b_ALN_composite.tif
- Figure4b_ALN_DAPI.tif
- Figure4b_ALN_GFAP.tif
- Figure4b_ALN_GFP.tif
- Figure4b_GFPcontrol_composite.tif
- Figure4b_GFPcontrol_DAPI.tif
- Figure4b_GFPcontrol_GFAP.tif
- Figure4b_GFPcontrol_GFP.tif
- Figure4c_ALNe-218_composite.tif
- Figure4c_ALNe-218_DAPI.tif
- Figure4c_ALNe-218_GFP.tif
- Figure4c_ALNe-218_NeuN.tif
- Figure4c_ALN_composite.tif
- Figure4c_ALN_DAPI.tif
- Figure4c_ALN_GFP.tif
- Figure4c_ALN_NeuN.tif
- Figure4c_GFPcontrol_composite.tif
- Figure4c_GFPcontrol_DAPI.tif
- Figure4c_GFPcontrol_GFP.tif
- Figure4c_GFPcontrol_NeuN.tif
- Figure4d_ALN_composite.tif
- Figure4d_ALN_DAPI.tif
- Figure4d_ALN_GAD6567.tif
- Figure4d_ALN_GFP.tif
- Source_Data_-_Figure4.xlsx
