# Supplementary material for: Parkinson's disease motor symptoms rescue by CRISPRa‐reprogramming astrocytes into GABAergic neurons
Source: EMBO Mol Med. 2022 Apr 4;14(5):e14797. doi: 10.15252/emmm.202114797 (PMC9081909; doi:10.15252/emmm.202114797)
Supplement: Supplementary file 6 — Source Data for Figure 4 [file EMMM-14-e14797-s008.zip › Source_Data_-_Figure4.xlsx]

## Sheet: Figure 4
	Figure 4b, GFAP+/GFP+ cells			[%]
			GFP	94.9	92.9	91.2
			ALNe-218	80	74.6	74.1
			ALN	41.3	48.1	54.6
	Figure 4c, NeuN+/GFP+ cells			[%]
			GFP	7.9	7.3	4.3	3
			ALNe-218	12	11.3	11.7
			ALN	33.3	20.6	22.5
	Figure 4d, GAD6567+/GFP+ cells			[%]
			AAV-dCAS	97.4359	89.3617	100	86.2069	94.4444	96.0526	87.037	98.3333
			dCAM	100	90	88.806	82.3529	98.4848	91.9255
