# Supplementary material for: Parkinson's disease motor symptoms rescue by CRISPRa‐reprogramming astrocytes into GABAergic neurons
Source: EMBO Mol Med. 2022 Apr 4;14(5):e14797. doi: 10.15252/emmm.202114797 (PMC9081909; doi:10.15252/emmm.202114797)
Supplement: Supplementary file 7 — Source Data for Figure 7 [file EMMM-14-e14797-s001.xlsx]

## Sheet: Figure 7
	Figure 7a, Average speed			dCAM								AAV-dCAS								Controls
			Naive																	43.1797	45.6202	36.1469	49.1331
			6-OHDA																	24.5886	30.0016	28.3912
			GFP	24.2837	30.4334	53.4644	39.9712	31.6924	36.8199	20.4312	28.6346	19.4219	26.4925	26.93	22.8071	30.068
			ALNe-218	37.477	23.7334	40.5794	32.9902	32.541	43.4129	27.9272		30.4423	40.7032	28.3609	27.4784	22.4674	26.114	25.1229	28.9025
			ALN	48.7149	30.3471	36.7374	25.0262	45.4135	27.9676	58.5639	37.2887	40.1822	34.9145	31.6061	41.338	30.6057	28.3149	33.2001
	Figure 7b, Stride length hind paws			dCAM								AAV-dCAS								Controls
			Naive																	8.11178	8.10391	7.4904	8.79228
			6-OHDA																	6.14986	7.40098	6.62104
			GFP	6.53682	6.77547	7.98157	7.9788	7.72867	8.0028	7.10196	6.86276	6.45855	6.5027	5.92256	6.86999	7.25104
			ALNe-218	7.3414	6.70372	8.80746	7.61418	7.75955	7.23191	6.63752		7.43394	6.81027	7.54314	6.79367	6.37778	6.95113	6.76992	7.50307
			ALN	9.12605	7.2667	8.32783	6.76225	8.51818	6.5081	8.8588	8.40146	8.55387	8.30986	7.60587	7.99382	7.333	6.8558	7.83495
	Figure 7c, Duty cycle left front paw			dCAM								AAV-dCAS								Controls
			Naive																	49.2221	50.363	46.9946	46.3993
			6-OHDA																	56.1778	55.0635	52.0202
			GFP	54.4926	54.4603	49.917	53.208	54.254	48.3229	51.339	52.3395	55.7345	56.3055	52.2991	55.4522	48.1686
			ALNe-218	54.5481	53.3706	48.7795	53.9519	51.2604	51.6732	54.3785		55.5279	54.4349	51.5892	55.0215	54.2977	48.6872	55.7156	52.0496
			ALN	50.2115	50.917	51.6002	48.9887	48.0395	51.4074	47.8383	47.3631	50.4487	48.2612	52.1419	49.4985	51.9756	53.1233	51.0717
	Figure 7d, Amphetamine-induced rotation			dCAM								AAV-dCAS								Controls
			Naive																	57	18	8	45
			6-OHDA																	155	506	95
			GFP	364	87	248	153	297	293	285	232	165	81	336	443	144
			ALNe-218	206	138	221	324	348	99	137		296	190	186	114	30	522	150	197
			ALN	265	222	173	260	327	554	242	307	465	39	141	184	435	-51	137
